# Supplementary material for: Diversity of Ladybird Beetles (Coleoptera: Coccinellidae) in Tenerife and La Gomera (Canary Islands): The Role of Size and Other Island Characteristics
Source: Insects. 2024 Aug 6;15(8):596. doi: 10.3390/insects15080596 (PMC11354425; doi:10.3390/insects15080596)
Supplement: Supplementary file 1 [file insects-15-00596-s001.zip]

Archive with 1 entries (1 files):
- insects-3029040-supplementary.pdf
